# Supplementary material for: Features of Serum Fatty Acids at Acute Ischemic Stroke Onset in Statin-Treated Patients with Hypercholesterolemia
Source: Nutrients. 2020 Sep 16;12(9):2833. doi: 10.3390/nu12092833 (PMC7551419; doi:10.3390/nu12092833)
Supplement: Supplementary file 1 [file nutrients-12-02833-s001.zip]

Archive with 1 entries (1 files):
- nutrients-897250-supplementary.xlsx
