# Supplementary material for: Features of Serum Fatty Acids at Acute Ischemic Stroke Onset in Statin-Treated Patients with Hypercholesterolemia
Source: Nutrients. 2020 Sep 16;12(9):2833. doi: 10.3390/nu12092833 (PMC7551419; doi:10.3390/nu12092833)
Supplement: Supplementary file 1 [file nutrients-12-02833-s001.zip › nutrients-897250-supplementary.xlsx]

## Sheet: Table S1
Table S1. Statins
Statins	n
rosuvastatin	39
atorvastatin	33
pitavastatin	28
pravastatin	28
fluvastatin	3
simvastatin	2
Total	133
n: number

## Sheet: Table S2
Table S2. Spearman correlation coefficient
Variables	age	average blood pressure
age	-	-0.188
average blood pressure	-0.188	-
